# Supplementary material for: Effect of Arsenic Stress on Expression Pattern of a Rice Specific miR156j at Various Developmental Stages and Their Allied Co-expression Target Networks
Source: Front Plant Sci. 2020 Jun 16;11:752. doi: 10.3389/fpls.2020.00752 (PMC7308582; doi:10.3389/fpls.2020.00752)
Supplement: TABLE S3 — Osa-miR156j target gene; Os01g0922600, Os06g0663500, Os07g0505200Os09g0507100, Os02g0174100, Os09g0513100, and their potential co-expressed target genes, functions in the co-expression network. [file Table_3.XLSX]

## Sheet: Supplementary Table 3
Source Interaction	Interaction	Target Interaction	Description	Mutual Rank	Weighted PCC	Function
Os01g0922600	xx	Os03g0259900	Protein of unknown function DUF593 family protein	3.464	0.635604
Os01g0922600	xx	Os11g0687100	Zinc finger family protein	6	0.561694
Os03g0259900	xx	Os06g0174400	Synaptosomal-associated protein receptor activity and SNAP (Soluble NSF(N-ethylmaleimide-sensitive factor) Attachment Protein) REceptor binding	2	0.737892
Os03g0259900	xx	Os10g0442000	L-type lectin-domain containing receptor kinase IV.2	3.873	0.635753	Involved in resistance response to the pathogenic oomycetes Phytophthora infestans and Phytophthora capsici and to the pathogenic bacteria Pseudomonas syringae
Os03g0259900	xx	Os06g0614000	FT-INTERACTING PROTEIN 1	4.899	0.645293	overexpression of FTIP1 causes late flowering due to the deregulation of FT transport out of the phloem system
Os03g0259900	xx	Os01g0856500	Auxin transporter-like protein 1	5.657	0.632467	Carrier protein involved in proton-driven auxin influx. May mediate the formation of auxin gradient from developing leaves (site of auxin biosynthesis) to tips (By similarity)
Os03g0259900	xx	Os03g0823000	L-type lectin-domain containing receptor kinase IV.1	6.325	0.642212	Response to salicylic acid
Os06g0174400	xx	Os03g0411800	Zinc transporter 2	4.472	0.670284	Zinc transporter that may be involved in zinc uptake from the rhizosphere
Os06g0174400	xx	Os07g0605200	MADS-box transcription factor 18	5.657	0.673896	Probable transcription factor that may promote floral transition phase and differentiation program of the vegetative shoot.
Os06g0174400	xx	Os01g0290600	Putative L-cysteine desulfhydrase 2	6.325	0.64172	Catalyzes the production of hydrogen sulfide (H2S) from cysteine.
Os10g0442000	xx	Os10g0441900	L-type lectin-domain containing receptor kinase IV.1	2	0.645158	Response to salicylic acid
Os10g0442000	xx	Os07g0257200	Metal transporter Nramp5	2.828	0.601808	Metal transporter.
Os10g0442000	xx	Os07g0132500	L-type lectin-domain containing receptor kinase IV.2	4.243	0.551155	Required for pollen development in Arabidopsis
Os10g0442000	xx	Os09g0403000	Conserved hypothetical protein	5.477	0.58722
Os10g0442000	xx	Os01g0656600	Myosin-13	5.745	0.546507	Actin filament organization
Os10g0442000	xx	Os03g0225700	Wall-associated receptor kinase-like 14	7	0.572914	Positive regulators of quantitative resistance for rice basal immunity
Os07g0257200	xx	Os01g0656600	Myosin-13	3.162	0.580763	Actin filament organization
Os06g0614000	xx	Os01g0710200	Probable polyamine oxidase 5	2.449	0.690615	Regulates Arabidopsis thaliana Growth Through A Thermospermine Oxidase Activity
Os06g0614000	xx	Os03g0858200	Conserved hypothetical protein	3.873	0.663964
Os06g0614000	xx	Os08g0167000	ABC transporter G family member 14	4.583	0.673139	Cotyledon and stem vascular tissue pattern formation
Os06g0614000	xx	Os01g0176700	GOLDEN 2-LIKE Transcription Factors	5.292	0.64571	Probable transcriptional activator that promotes chloroplast development. Acts as an activator of nuclear photosynthetic genes involved in chlorophyll biosynthesis, light harvesting, and electron transport
Os06g0614000	xx	Os11g0235200	Protein Nitrate transporter 1	6.481	0.659091	High Yield and Early Maturation
Os06g0614000	xx	Os03g0821200	dof zinc finger protein DOF2.4	6.633	0.668891	Transcription factor that may transactivate seed storage protein genes in developing seeds.
Os01g0710200	xx	Os08g0167000	ABC transporter G family member 14	2.828	0.692971	ATPase activity, coupled to transmembrane movement of substances
Os08g0167000	xx	Os11g0235200	Protein Nitrate transporter 1	2.449	0.729697	High Yield and Early Maturation
Os08g0167000	xx	Os03g0821200	dof zinc finger protein DOF2.4	6.325	0.682835	Transcription factor that may transactivate seed storage protein genes in developing seeds.
Os11g0235200	xx	Os03g0821200	dof zinc finger protein DOF2.4	2	0.741342	Transcription factor that may transactivate seed storage protein genes in developing seeds.
Os01g0856500	xx	Os01g0290600	Putative L-cysteine desulfhydrase 2	3.464	0.644564	Catalyzes the production of hydrogen sulfide (H2S) from cysteine.
Os01g0856500	xx	Os11g0169200	Putative auxin transporter-like protein 4	4.472	0.623788	Carrier protein involved in proton-driven auxin influx. May mediate the formation of auxin gradient from developing leaves (site of auxin biosynthesis) to tips (By similarity).
Os01g0856500	xx	Os05g0168500	Transmembrane 9 superfamily member 12	4.899	0.656628
Os01g0856500	xx	Os06g0488600	Putative phospholipid-transporting ATPase 9	6	0.5825	Involved in transport of phospholipids
Os03g0823000	xx	Os12g0159000	Harpin-induced 1 domain containing protein	3.162	0.730892	Defense response
Os03g0823000	xx	Os03g0329700	Leucine-rich repeat receptor-like protein kinase	4	0.64954	Mainly involved in development and stress responses
Os03g0823000	xx	Os08g0356500	Protein of unknown function DUF247, plant family protein	5.196	0.712348
Os03g0823000	xx	Os06g0604300	Phospholipase D alpha 2-like	6.708	0.62934	Plays an important role in various cellular processes, including phytohormone action and response to stress, characterized by acidification of the cell.
Os12g0159000	xx	Os08g0356500	Protein of unknown function DUF247, plant family protein	3.464	0.76746
Os11g0687100	xx	Os11g0687200	von Willebrand factor, type A domain containing protein	2	0.763753
Os11g0687100	xx	Os08g0124000	L-type lectin-domain containing receptor kinase IX.1	5.196	0.614489	Promotes hydrogen peroxide H2O2 production and cell death.
Os08g0124000	xx	Os08g0124900	L-type lectin-domain containing receptor kinase IX.1	2	0.867426	Promotes hydrogen peroxide H2O2 production and cell death.
Os08g0124000	xx	Os08g0124100	L-type lectin-domain containing receptor kinase IX.1	2.449	0.739313	Promotes hydrogen peroxide H2O2 production and cell death.
Os08g0124000	xx	Os01g0882800	Amino acid permease 4	3.162	0.638005
Os08g0124000	xx	Os08g0124500	L-type lectin-domain containing receptor kinase IX.1	3.464	0.700739	Promotes hydrogen peroxide H2O2 production and cell death.
Os08g0124000	xx	Os01g0787600	Salicylic acid-binding protein 2	3.742	0.628506	Required for plant innate immunity and has salicylic acid-stimulated lipase activity
Os08g0124900	xx	Os08g0124500	L-type lectin-domain containing receptor kinase IX.1	2.449	0.753346	Promotes hydrogen peroxide H2O2 production and cell death.
Os08g0124900	xx	Os08g0124100	L-type lectin-domain containing receptor kinase IX.1	3.464	0.673539	Promotes hydrogen peroxide H2O2 production and cell death.
Os08g0124900	xx	Os01g0787600	Salicylic acid-binding protein 2	6.325	0.601304	Required for plant innate immunity and has salicylic acid-stimulated lipase activity
Os06g0663500	xx	Os02g0695800	oligopeptide transporter 4	5.292	0.522856	Oligopeptide transporter
Os06g0663500	xx	Os07g0505200	SQUAMOSA PROMOTER BINDING PROTEIN (SBP)	6.481	0.58146	Regulation of transcription, DNA-templated
Os02g0695800	xx	Os09g0403000	Conserved hypothetical protein	6.708	0.545159
Os09g0403000	xx	Os04g0586000	Protein of unknown function DUF581 family protein	4.243	0.611729
Os09g0403000	xx	Os10g0442000	L-type lectin-domain containing receptor kinase IV.2	5.477	0.58722	Required for pollen development in Arabidopsis
Os07g0505200	xx	Os06g0703500	squamosa promoter-binding-like protein 12	2	0.713972	Trans-acting factor that binds specifically to the consensus nucleotide sequence 5'-TNCGTACAA-3' (By similarity). May be involved in panicle development.
Os07g0505200	xx	Os08g0492000	oligopeptide transporter 5	2.449	0.652802
Os07g0505200	xx	Os12g0197700	protein SUPPRESSOR OF GENE SILENCING 3 homolog	4.472	0.636517	Required for post-transcriptional gene silencing and natural virus resistance. May bind nucleic acids and is essential for the biogenesis of trans-acting siRNAs but is not required for silencing induced by IR-PTGS. Involved in the juvenile-to-adult transition regulation.
Os07g0505200	xx	Os05g0230700	auxin-responsive protein IAA17	4.899	0.641037	Transcriptional factors that function as repressors of early auxin response genes at low auxin concentrations.
Os06g0703500	xx	Os10g0159600	fibrous sheath CABYR-binding protein	4.243	0.669089
Os06g0703500	xx	Os08g0547500	Kinesin-like protein KIN-7H	6.928	0.699696	Microtubule-based movement
Os08g0547500	xx	Os03g0294800	probable inactive receptor-like protein kinase	5.657	0.729687
Os12g0197700	xx	Os04g0538800	kinesin-like protein NACK1	2	0.667225	Microtubule-based movement, cytokinesis by cell plate formation, embryo sac cellularization
Os12g0197700	xx	Os05g0230700	auxin-responsive protein IAA17	3.873	0.650015	Transcriptional factors that function as repressors of early auxin response genes at low auxin concentrations.
Os05g0230700	xx	Os03g0397700	protein STRUBBELIG-RECEPTOR FAMILY 7	4	0.652704
Os05g0230700	xx	Os03g0294800	probable inactive receptor-like protein kinase	4.899	0.657439
Os05g0230700	xx	Os03g0665200	Protein of unknown function DUF581 family protein	5.196	0.653212
Os05g0230700	xx	Os01g0736600	RING-H2 finger protein	6.633	0.593646
Os07g0505200	xx	Os06g0703500	squamosa promoter-binding-like protein 12	2	0.713972	Trans-acting factor that binds specifically to the consensus nucleotide sequence 5'-TNCGTACAA-3' (By similarity). May be involved in panicle development.
Os07g0505200	xx	Os08g0492000	oligopeptide transporter 5	2.449	0.652802
Os07g0505200	xx	Os12g0197700	protein SUPPRESSOR OF GENE SILENCING 3 homolog	4.472	0.636517	Required for post-transcriptional gene silencing and natural virus resistance. May bind nucleic acids and is essential for the biogenesis of trans-acting siRNAs but is not required for silencing induced by IR-PTGS. Involved in the juvenile-to-adult transition regulation.
Os07g0505200	xx	Os05g0230700	auxin-responsive protein IAA17	4.899	0.641037	Transcriptional factors that function as repressors of early auxin response genes at low auxin concentrations.
Os07g0505200	xx	Os06g0663500	squamosa promoter-binding-like protein 11	6.481	0.58146	Trans-acting factor that binds specifically to the consensus nucleotide sequence 5'-TNCGTACAA-3'.
Os06g0703500	xx	Os10g0159600	fibrous sheath CABYR-binding protein	4.243	0.669089
Os06g0703500	xx	Os08g0547500	Kinesin-like protein KIN-7H	6.928	0.699696	Microtubule-based movement
Os10g0159600	xx	Os02g0747400	transcription factor TCP14	2	0.715501	Transcription factor involved the regulation of plant development.
Os10g0159600	xx	Os10g0404900	homeobox-leucine zipper protein HOX23	4.899	0.651774	Probable transcription factor.
Os10g0159600	xx	Os05g0472700	zinc transporter 5	5.657	0.6021	Zinc transporter that mediates zinc uptake from the rhizosphere and may be responsible for the translocation of zinc within the plant
Os08g0547500	xx	Os01g0897300	ribonuclease T2	3.742	0.817497	Catalysis of the two-stage endonucleolytic cleavage to nucleoside 3'-phosphates and 3'-phosphooligonucleotides with 2',3'-cyclic phosphate intermediates.
Os08g0547500	xx	Os05g0585400	probable protein ABIL4	4.899	0.759828	Involved in regulation of actin and microtubule organization. Part of a WAVE complex that activates the Arp2/3 complex
Os08g0547500	xx	Os03g0294800	probable inactive receptor-like protein kinase	5.657	0.729687
Os12g0197700	xx	Os04g0538800	kinesin-like protein NACK1	2	0.667225
Os12g0197700	xx	Os05g0230700	auxin-responsive protein IAA17	3.873	0.650015
Os04g0538800	xx	Os02g0645100	kinesin-like protein NACK1	4.243	0.66325
Os04g0538800	xx	Os10g0132300	protein GOS9	6.481	0.63681	Carbohydrate binding
Os02g0645100	xx	Os10g0132300	protein GOS9	4.472	0.683109	Carbohydrate binding
Os05g0230700	xx	Os03g0397700	protein STRUBBELIG-RECEPTOR FAMILY 7	4	0.652704
Os05g0230700	xx	Os03g0294800	probable inactive receptor-like protein kinase	4.899	0.657439
Os05g0230700	xx	Os03g0665200	Protein of unknown function DUF581 family protein	5.196	0.653212
Os05g0230700	xx	Os01g0736600	RING-H2 finger protein	6.633	0.593646
Os03g0397700	xx	Os03g0116900	U-box domain-containing protein 15	2.449	0.66413
Os03g0397700	xx	Os01g0702700	myb-related protein Hv33	2.449	0.71863
Os03g0294800	xx	Os02g0448400	synaptotagmin-2	2	0.760346
Os03g0294800	xx	Os06g0234200	rac-like GTP-binding protein 4	2.449	0.733942	Small GTPase mediated signal transduction
Os03g0294800	xx	Os07g0586700	Conserved hypothetical protein	4	0.69272
Os03g0294800	xx	Os09g0460100	Conserved hypothetical protein	6.245	0.653172
Os03g0665200	xx	Os05g0585400	probable protein ABIL4	4.899	0.736689	Involved in regulation of actin and microtubule organization. Part of a WAVE complex that activates the Arp2/3 complex
Os03g0665200	xx	Os08g0454400	Conserved hypothetical protein	5.477	0.708584
Os06g0663500	xx	Os02g0695800	oligopeptide transporter 4	5.292	0.522856
Os02g0695800	xx	Os09g0403000	uncharacterized protein At1g66480	6.708	0.545159	Protein serine/threonine kinase activity
Os09g0507100	xx	Os08g0531600	squamosa promoter-binding-like protein 16	3	0.623885	Trans-acting factor that binds specifically to the consensus nucleotide sequence 5'-TNCGTACAA-3' (By similarity). May be involved in panicle development.
Os09g0507100	xx	Os11g0614500	patatin-like protein 1	4.472	0.602944	Possesses non-specific lipolytic acyl hydrolase (LAH) activity. Hydrolyzes phospholipids as well as galactolipids. May play a role in disease resistance
Os08g0531600	xx	Os09g0135800	Armadillo-like helical domain containing protein	6.164	0.562786
Os09g0135800	xx	Os08g0526100	UDP-glucuronate 4-epimerase 6	6.928	0.528021
Os11g0614500	xx	Os12g0561900	UDP-glycosyltransferase 91C1	4.243	0.614023
Os11g0614500	xx	Os06g0119600	protein ASPARTIC PROTEASE IN GUARD CELL 2	5.831	0.619032	Aspartic protease that may be involved in drought avoidance through abscisic acid signaling
Os11g0614500	xx	Os02g0803800	Peptidase S8 and S53, subtilisin, kexin, sedolisin domain containing protein	5.916	0.594691	Proteolysis, serine-type endopeptidase activity
Os12g0561900	xx	Os04g0613000	zinc transporter 3	3.162	0.61641	Zinc ion transport
Os12g0561900	xx	Os01g0952000	germin-like protein 1-3	4.243	0.673435	Regulation of root development
Os12g0561900	xx	Os04g0656500	squamosa promoter-binding-like protein 8	5.916	0.602417	Regulation of transcription, DNA-templated
Os12g0561900	xx	Os06g0119600	protein ASPARTIC PROTEASE IN GUARD CELL 2	6.928	0.620864
Os04g0613000	xx	Os04g0656500	squamosa promoter-binding-like protein 8	4.243	0.574527	Regulation of transcription, DNA-templated
Os06g0119600	xx	Os05g0190500	acid phosphatase 1	3.742	0.727785
Os06g0119600	xx	Os06g0299300	very-long-chain 3-oxoacyl-CoA reductase 1	3.873	0.72709
Os06g0119600	xx	Os04g0644400	elastin	4	0.723024
Os06g0119600	xx	Os06g0118000	protein ASPARTIC PROTEASE IN GUARD CELL 2	4.472	0.665798
Os06g0119600	xx	Os11g0170000	amidase family protein, putative, expressed	4.899	0.654435	Amidase activity
Os06g0119600	xx	Os04g0554800	pEARLI1-like lipid transfer protein 1	6	0.693556
Os06g0119600	xx	Os02g0616100	Conserved hypothetical protein	6.708	0.696677
Os05g0190500	xx	Os02g0616100	Conserved hypothetical protein	3.162	0.815076
Os05g0190500	xx	Os04g0644400	elastin	3.464	0.751069
Os05g0190500	xx	Os04g0554800	pEARLI1-like lipid transfer protein 1	5.657	0.727599
Os04g0644400	xx	Os04g0554800	pEARLI1-like lipid transfer protein 1	5.477	0.696471
Os04g0644400	xx	Os02g0616100	Conserved hypothetical protein	6.325	0.709989
Os04g0554800	xx	Os02g0616100	Conserved hypothetical protein	3.464	0.739774
Os02g0803800	xx	Os07g0481100	rop guanine nucleotide exchange factor 3	3.873	0.668756
Os02g0803800	xx	Os06g0299300	very-long-chain 3-oxoacyl-CoA reductase 1	5.657	0.673063
Os02g0174100	xx	Os05g0472200	probable methyltransferase PMT23	2	0.628308
Os05g0472200	xx	Os08g0337700	growth hormone-regulated TBC protein 1	3.464	0.588115
Os05g0472200	xx	Os08g0390100	Protein of unknown function DUF810 family protein	4	0.603333
Os05g0472200	xx	Os07g0456700	Similar to (1,4)-beta-xylan endohydrolase	6.164	0.540971
Os05g0472200	xx	Os01g0958500	RNA-binding protein 24	6.708	0.590931
Os08g0337700	xx	Os03g0366200	calcium/calmodulin-dependent serine/threonine-protein kinase 1	3.873	0.562542	Peptidyl-serine phosphorylation, protein autophosphorylation, abscisic acid-activated signaling pathway, intracellular signal transduction
Os08g0390100	xx	Os01g0631100	protein REDUCED WALL ACETYLATION 3	4.243	0.662919
Os07g0456700	xx	Os07g0174700	involucrin	4.243	0.53595
Os01g0958500	xx	Os05g0588300	probable inactive receptor kinase At2g26730	2	0.69338
Os01g0958500	xx	Os01g0215000	GDSL esterase/lipase At1g28590	4	0.593341
Os01g0958500	xx	Os01g0100500	Similar to Pectinesterase-like protein.	4.69	0.584585	Copper ion binding, oxidoreductase activity
Os01g0958500	xx	Os03g0275500	putative clathrin assembly protein At2g25430	5.657	0.5711	Clathrin coat assembly
Os01g0958500	xx	Os07g0694300	peroxidase 21	6.325	0.64079
Os01g0958500	xx	Os03g0325500	protein PHR1-LIKE 1	6.928	0.649313	Regulation of transcription, DNA-templated
Os05g0588300	xx	Os03g0325500	protein PHR1-LIKE 1	5.657	0.689122
Os07g0694300	xx	Os03g0325500	protein PHR1-LIKE 1	5.196	0.685719
Os09g0513100	xx	Os04g0394100	glycerophosphodiester phosphodiesterase GDPD2	2.449	0.787051
Os09g0513100	xx	Os11g0434000	magnesium-dependent phosphatase 1	3.464	0.784915
Os09g0513100	xx	Os12g0460800	serine/threonine-protein kinase AFC2	6.928	0.665952	Protein phosphorylation, intracellular signal transduction, abscisic acid-activated signaling pathway
Os04g0394100	xx	Os04g0561200	protein GDAP2 homolog	2.828	0.809438
Os04g0394100	xx	Os12g0187800	Conserved hypothetical protein	4.899	0.689546
Os04g0394100	xx	Os11g0658900	Lipase, class 3 family protein	5.292	0.775581	Lipid metabolic process
Os04g0561200	xx	Os11g0658900	Lipase, class 3 family protein	2.449	0.821854
Os04g0561200	xx	Os10g0388900	Conserved hypothetical protein	3.742	0.752688
Os04g0561200	xx	Os08g0299400	probable monogalactosyldiacylglycerol synthase 2, chloroplastic	3.873	0.810798
Os04g0561200	xx	Os02g0514500	glycerophosphodiester phosphodiesterase GDPD1, chloroplastic	4.472	0.779029
Os04g0561200	xx	Os03g0146800	Non-protein coding transcript	6.928	0.747561
Os10g0388900	xx	Os08g0299400	probable monogalactosyldiacylglycerol synthase 2, chloroplastic	6.245	0.751951
Os08g0299400	xx	Os02g0514500	glycerophosphodiester phosphodiesterase GDPD1, chloroplastic	3.464	0.797254
Os08g0299400	xx	Os03g0146800	Non-protein coding transcript	5.196	0.77805
Os08g0299400	xx	Os11g0615000	phosphatidate phosphatase PAH2	5.292	0.781833
Os08g0299400	xx	Os02g0325600	two-component response regulator ORR22	6.928	0.75908
Os02g0514500	xx	Os02g0609000	Conserved hypothetical protein	3	0.786836
Os02g0514500	xx	Os02g0325600	two-component response regulator ORR22	3.162	0.778935
Os03g0146800	xx	Os02g0609000	Conserved hypothetical protein	4.472	0.753283
Os03g0146800	xx	Os06g0129400	Major facilitator superfamily protein	6.633	0.691203	Transmembrane transport
Os12g0187800	xx	Os07g0588000	interferon-related developmental regulator 2	3	0.68277
Os12g0187800	xx	Os02g0797300	ATPase 8, plasma membrane-type	4.899	0.612177	Metal ion binding, calmodulin binding, calcium-transporting ATPase activity, ATP binding
Os12g0187800	xx	Os06g0129400	Major facilitator superfamily protein	6.633	0.652626
Os02g0797300	xx	Os06g0129400	Major facilitator superfamily protein	6	0.625261
Os11g0658900	xx	Os08g0299400	probable monogalactosyldiacylglycerol synthase 2, chloroplastic	2	0.863506
Os11g0658900	xx	Os03g0406100	SPX domain-containing protein 5	4.243	0.776483
Os11g0658900	xx	Os07g0134500	Metallophosphoesterase domain containing protein	5	0.776611
Os11g0658900	xx	Os06g0651900	hydrophobic protein LTI6A-like	5.292	0.806172
Os11g0658900	xx	Os03g0146800	Non-protein coding transcript	5.657	0.775376
Os11g0658900	xx	Os07g0106000	Metallophosphoesterase domain containing protein	6.325	0.767365
Os11g0658900	xx	Os11g0615000	phosphatidate phosphatase PAH2	6.708	0.775024
Os11g0658900	xx	Os08g0280100	purple acid phosphatase 23	6.928	0.689593	Acid phosphatase activity
Os11g0658900	xx	Os10g0388900	Conserved hypothetical protein	6.928	0.738698
Os07g0134500	xx	Os11g0615000	phosphatidate phosphatase PAH2	2.449	0.815567
Os07g0106000	xx	Os04g0110600	ranBP2-type zinc finger protein At1g67325	2	0.793622
Os07g0106000	xx	Os11g0615000	phosphatidate phosphatase PAH2	4.243	0.774489
Os07g0106000	xx	Os01g0739400	Protein of unknown function UPF0054 family protein	4.899	0.738338
Os07g0106000	xx	Os02g0326100	Non-protein coding transcript	6	0.699812
Os11g0615000	xx	Os04g0110600	ranBP2-type zinc finger protein At1g67325	5.196	0.751475
Os11g0434000	xx	Os09g0327400	putative glucose-6-phosphate 1-epimerase	2	0.799403	Carbohydrate metabolic process
Os11g0434000	xx	Os09g0411500	uncharacterized	3.873	0.784618	Regulation of transcription, DNA-templated
Os11g0434000	xx	Os01g0376700	probable sucrose-phosphatase 1	4.243	0.763666	Sucrose biosynthetic process
Os11g0434000	xx	Os06g0651900	hydrophobic protein LTI6A-like	4.899	0.798763
Os11g0434000	xx	Os08g0433200	Conserved hypothetical protein	5.745	0.734366
Os11g0434000	xx	Os03g0406100	SPX domain-containing protein 5	5.916	0.762155	Cellular response to cold, cellular response to phosphate starvation
Os11g0434000	xx	Os01g0776600	purple acid phosphatase 2	6.708	0.737563
Os09g0327400	xx	Os01g0376700	probable sucrose-phosphatase 1	2.449	0.775797
Os09g0327400	xx	Os01g0739400	Protein of unknown function UPF0054 family protein	3.162	0.743532
Os09g0327400	xx	Os02g0187300	glycerophosphodiester phosphodiesterase GDPDL7	3.464	0.745524
Os09g0327400	xx	Os12g0520200	phenylalanine ammonia-lyase	5.477	0.739582
Os09g0327400	xx	Os05g0534100	Acid phosphatase/vanadium-dependent haloperoxidase related family protein	6.325	0.72026
Os09g0327400	xx	Os12g0625000	cysteine synthase	6.633	0.682956	Cysteine biosynthetic process from serine
Os12g0520200	xx	Os11g0708900	phenylalanine ammonia-lyase	2	0.899701	L-phenylalanine catabolic process, cinnamic acid biosynthetic process
Os05g0534100	xx	Os04g0674100	Thioredoxin-like fold domain containing protein	3	0.755958	Regulation of transcription, DNA-templated, chloroplast organization
Os09g0411500	xx	Os06g0651900	hydrophobic protein LTI6A-like	2	0.839933	Response to salt stress, cold, water deprived, ABA
Os09g0411500	xx	Os05g0534100	Acid phosphatase/vanadium-dependent haloperoxidase related family protein	3.162	0.766838
Os09g0411500	xx	Os06g0129400	Major facilitator superfamily protein	5.099	0.740582	Transmembrane transport
Os09g0411500	xx	Os11g0708900	phenylalanine ammonia-lyase	5.292	0.756499
Os09g0411500	xx	Os08g0299400	probable monogalactosyldiacylglycerol synthase 2, chloroplastic	5.657	0.77832	Glycolipid biosynthetic process
Os09g0411500	xx	Os12g0520200	phenylalanine ammonia-lyase	6	0.748519
Os09g0411500	xx	Os02g0609000	Conserved hypothetical protein	6.325	0.752564
Os02g0609000	xx	Os02g0325600	two-component response regulator ORR22	6.481	0.740853	Transcription, DNA-templated, positive regulation of transcription, DNA-templated, cytokinin-activated signaling pathway
Os01g0376700	xx	Os01g0899500	Conserved hypothetical protein	3.464	0.712539
Os01g0899500	xx	Os10g0406400	probable mannan synthase 2	3.162	0.698791	Cell wall organization
Os06g0651900	xx	Os03g0146800	Non-protein coding transcript	2.828	0.817513
Os06g0651900	xx	Os08g0299400	probable monogalactosyldiacylglycerol synthase 2, chloroplastic	3	0.825172
Os06g0651900	xx	Os02g0609000	Conserved hypothetical protein	3.162	0.816667
Os06g0651900	xx	Os03g0406100	SPX domain-containing protein 5	3.464	0.813434	Cellular response to cold, cellular response to phosphate starvation
Os06g0651900	xx	Os02g0325600	two-component response regulator ORR22	5.477	0.773052	Transcription, DNA-templated, positive regulation of transcription, DNA-templated, cytokinin-activated signaling pathway
Os06g0651900	xx	Os11g0708900	phenylalanine ammonia-lyase	5.745	0.760065
Os06g0651900	xx	Os12g0520200	phenylalanine ammonia-lyase	6	0.759993
Os06g0651900	xx	Os01g0776600	purple acid phosphatase 2	6.481	0.749925
Os08g0433200	xx	Os04g0674100	Thioredoxin-like fold domain containing protein	2	0.759328	Chloroplast organization, regulation of transcription, DNA-templated
Os08g0433200	xx	Os05g0534100	Acid phosphatase/vanadium-dependent haloperoxidase related family protein	4	0.730078
Os08g0433200	xx	Os04g0110600	ranBP2-type zinc finger protein At1g67325	4.472	0.725838
Os08g0433200	xx	Os10g0500600	Monothiol glutaredoxin-S11	6.708	0.6559	Cell redox homeostasis
Os03g0406100	xx	Os01g0776600	purple acid phosphatase 2	5.657	0.742241	Cellular response to phosphate starvation,acid phosphatase activity
Os03g0406100	xx	Os08g0299400	probable monogalactosyldiacylglycerol synthase 2, chloroplastic	6.633	0.76292	Glycolipid biosynthetic process
Os01g0776600	xx	Os07g0106000	Metallophosphoesterase domain containing protein	3.162	0.758876
Os01g0776600	xx	Os06g0649900	phospholipase D Z	6.325	0.674358
Os12g0460800	xx	Os03g0847600	cyclin-dependent kinase F-3	2.828	0.692001	Regulation of gene expression, intracellular signal transduction
Os12g0460800	xx	Os03g0587100	Expressed protein	3.464	0.731911
Os12g0460800	xx	Os01g0286000	Snf7 family protein	4.472	0.674533	Vacuolar transport
Os12g0460800	xx	Os02g0833200	Non-protein coding transcript	4.69	0.648631
Os12g0460800	xx	Os11g0252900	Conserved hypothetical protein	4.899	0.668805
Os12g0460800	xx	Os07g0160300	Conserved hypothetical protein	5.292	0.666498
Os12g0460800	xx	Os05g0473900	Phytanoyl-CoA dioxygenase family protein	6	0.632951	Fatty acid metabolic process
Os03g0847600	xx	Os04g0502900	calcium uptake protein 1 homolog, mitochondrial	2.449	0.654908
Os03g0847600	xx	Os07g0603800	protein NRT1/ PTR FAMILY 8.3	3.464	0.650716
Os03g0847600	xx	Os03g0322800	ELMO domain-containing protein A	3.873	0.629696
Os03g0847600	xx	Os02g0827100	probable prolyl 4-hydroxylase 3	4	0.618247
Os04g0502900	xx	Os02g0827100	probable prolyl 4-hydroxylase 3	5.196	0.544902
Os07g0603800	xx	Os02g0827100	probable prolyl 4-hydroxylase 3	4.583	0.605185
Os03g0587100	xx	Os08g0145600	putative protease Do-like 14	2	0.796827
Os03g0587100	xx	Os04g0488000	cyclin-dependent kinase G-2	3	0.748669	Regulation of gene expression, regulation of mitotic cell cycle, protein phosphorylation
Os03g0587100	xx	Os11g0252900	Conserved hypothetical protein	3.162	0.741837
Os03g0587100	xx	Os02g0326100	Non-protein coding transcript	3.742	0.730889
Os03g0587100	xx	Os05g0341300	guanine nucleotide-binding protein alpha-1 subunit	4.243	0.716593	Positive regulation of developmental growth and defense response
Os03g0587100	xx	Os10g0444100	Homeodomain-like containing protein	4.899	0.709575	Regulation of transcription, DNA-templated
Os03g0587100	xx	Os07g0160300	Conserved hypothetical protein	5.292	0.703096	This plant-specific family of proteins are defined by an uncharacterised region 57 residues in length. It is found toward the N terminus of most proteins that contain it. The function of the proteins are unknown
Os03g0587100	xx	Os04g0689700	Nucleotide-binding, alpha-beta plait domain containing protein	6.481	0.67846	not found in rice
Os03g0587100	xx	Os04g0545100	Engulfment and cell motility, ELM domain containing protein	6.928	0.669231
Os04g0488000	xx	Os06g0664000	Non-protein coding transcript	6.782	0.693397
Os10g0444100	xx	Os04g0616800	Conserved hypothetical protein	6.481	0.566015
Os01g0286000	xx	Os01g0899500	Conserved hypothetical protein	2	0.715001
Os01g0286000	xx	Os07g0200700	squalene synthase	4.472	0.670957
Os01g0286000	xx	Os06g0649900	phospholipase D Z	5.292	0.666568
Os01g0286000	xx	Os10g0406400	probable mannan synthase 2	6	0.649789	Cell wall organization
Os02g0833200	xx	Os03g0206300	FAD-linked sulfhydryl oxidase ERV1	2.449	0.606884	Protein disulfide oxidoreductase activity, flavin-linked sulfhydryl oxidase activity
Os02g0833200	xx	Os08g0532600	Similar to Peroxidase (Fragment)	6.928	0.589803	Response to oxidative stress
Os11g0252900	xx	Os04g0616800	Conserved hypothetical protein	5.099	0.595268
Os11g0252900	xx	Os06g0295700	Conserved hypothetical protein	5.196	0.67035
Os11g0252900	xx	Os06g0664000	Non-protein coding transcript	7	0.616357
Os07g0160300	xx	Os03g0719300	putative 3,4-dihydroxy-2-butanone kinase	4.243	0.621413	Glycerol metabolic process
Os07g0160300	xx	Os03g0595800	acyl carrier protein 3, mitochondrial	4.583	0.633479
Os07g0160300	xx	Os04g0661600	molybdopterin biosynthesis protein CNX1	6.481	0.639339
Os05g0473900	xx	Os12g0172500	dystrophia myotonica WD repeat-containing protein	2.449	0.621472
Os05g0473900	xx	Os07g0452400	exonuclease mut-7 homolog	4.243	0.554475
Os05g0473900	xx	Os12g0538900	golgin candidate 6	6	0.5853
