# Supplementary material for: Effect of Arsenic Stress on Expression Pattern of a Rice Specific miR156j at Various Developmental Stages and Their Allied Co-expression Target Networks
Source: Front Plant Sci. 2020 Jun 16;11:752. doi: 10.3389/fpls.2020.00752 (PMC7308582; doi:10.3389/fpls.2020.00752)
Supplement: TABLE S4 — Indicates the data obtained from the rice Massively Parallel Signature Sequencing database with both 17 and 20 bp sequences for different development stages and various tissues in rice. [file Table_4.XLSX]

## Sheet: Sheet1
Target Gene	Signature	NYR	NRA	NRB	NGD	NST	NYL	NLA	NLB	NLC	NLD	NME	NPO	NOS	NIP	NGS	NCA	NSR	NSL	NDR	NDL	NCR	NCL	XC00	XC06	XC24	XR03	XR06	XR12	XR24	XR48	XS03	XS06	XS12	XS24	XS48	MR03	MR06	MR12	MR24	MR48	MS03	MS06	MS12	MS24	MS48	MS96	MC00	MC24
Os09g31438	GATCTCTTCGGGTGTTT	0	1	0	0	0	0	0	0	0	0	49	0	0	0	0	0	0	0	0	0	0	0	0	0	0	0	0	0	0	0	0	0	0	0	0	0	0	0	0	0	0	0	0	0	0	0	0	0
Os09g31438	GATCTGAGCGGCGTCAA	0	0	0	0	0	0	0	0	0	0	0	0	0	0	0	0	0	0	0	0	0	0	0	0	0	0	0	0	0	0	0	0	0	0	0	0	0	0	0	0	14	0	0	0	0	0	0	0
Os09g31438	GATCTGAGCGGCGTCAA	0	0	0	0	0	0	0	0	0	0	0	0	0	0	0	0	0	0	0	0	0	0	0	0	0	0	0	0	0	0	0	0	0	0	0	0	0	0	0	0	14	0	0	0	0	0	0	0
Os08g39890	GATCTGTCGTCCCGCAA	0	3	1	0	105	0	0	0	0	0	782	0	17	78	9	0	41	0	60	0	10	0	0	0	0	0	0	0	0	0	0	0	0	0	0	0	0	0	0	0	0	0	0	0	0	0	33	0
Os08g39890	GATCAAGAATCGCAACA	0	0	0	0	0	12	0	0	4	0	0	0	0	0	0	0	0	0	0	0	0	0	0	0	0	0	0	0	0	0	0	0	0	0	17	0	0	0	0	0	0	0	0	0	0	0	0	0
Os08g39890	GATCGATGCGTGGTGCT	0	0	0	0	0	0	0	0	0	0	1	0	0	0	0	0	0	0	0	0	6	0	0	0	0	0	0	0	0	0	0	0	0	0	0	0	0	0	0	0	0	0	0	0	0	0	0	0
Os08g39890	GATCTGTCGTCCCGCAA	0	3	1	0	105	0	0	0	0	0	782	0	17	78	9	0	41	0	60	0	10	0	0	0	0	0	0	0	0	0	0	0	0	0	0	0	0	0	0	0	0	0	0	0	0	0	33	0
Os08g39890	GATCGATGCGTGGTGCT	0	0	0	0	0	0	0	0	0	0	1	0	0	0	0	0	0	0	0	0	6	0	0	0	0	0	0	0	0	0	0	0	0	0	0	0	0	0	0	0	0	0	0	0	0	0	0	0
Os08g39890	GATCAAGAATCGCAACA	0	0	0	0	0	12	0	0	4	0	0	0	0	0	0	0	0	0	0	0	0	0	0	0	0	0	0	0	0	0	0	0	0	0	17	0	0	0	0	0	0	0	0	0	0	0	0	0
Os02g07780	GATCAGAAGAAGAGGAG	0	0	0	0	0	0	0	0	0	0	0	0	0	0	0	0	0	0	0	0	0	0	0	0	0	8	0	0	0	0	0	0	0	0	0	0	0	0	0	0	0	0	0	0	0	0	0	0
Os02g07780	GATCCGGTGCTCCATCA	0	0	0	0	0	0	0	0	0	0	0	0	0	0	0	0	0	0	0	16	0	0	0	0	0	0	0	0	0	0	0	0	0	0	0	0	0	0	0	0	0	0	0	0	0	0	0	0
Os02g07780	GATCCTGTACAGCAAGC	5	82	3	0	8	1	17	15	13	3	71	0	17	17	16	0	26	8	28	59	3	2	46	0	7	17	44	27	42	0	12	75	40	2	14	4	0	27	40	7	14	0	0	19	43	12	53	8
Os02g07780	GATCAGAAGAAGAGGAG	0	0	0	0	0	0	0	0	0	0	0	0	0	0	0	0	0	0	0	0	0	0	0	0	0	8	0	0	0	0	0	0	0	0	0	0	0	0	0	0	0	0	0	0	0	0	0	0
Os02g07780	GATCCGGTGCTCCATCA	0	0	0	0	0	0	0	0	0	0	0	0	0	0	0	0	0	0	0	16	0	0	0	0	0	0	0	0	0	0	0	0	0	0	0	0	0	0	0	0	0	0	0	0	0	0	0	0
Os02g07780	GATCCTGTACAGCAAGC	5	82	3	0	8	1	17	15	13	3	71	0	17	17	16	0	26	8	28	59	3	2	46	0	7	17	44	27	42	0	12	75	40	2	14	4	0	27	40	7	14	0	0	19	43	12	53	8
Os02g04680	GATCTGGCGATGGCGGC	0	0	0	0	0	0	0	0	0	0	0	0	0	0	0	0	0	0	0	0	0	0	0	0	0	0	0	0	0	0	0	0	10	0	0	0	0	0	0	0	0	0	0	0	0	0	0	0
Os02g04680	GATCTGTAACTGGCATG	0	0	0	0	0	0	0	0	0	0	0	0	0	0	0	0	0	0	0	0	0	0	0	0	0	0	0	0	0	0	0	0	0	0	0	0	0	0	0	0	0	0	0	0	12	0	0	0
Os02g04680	GATCCCAGCTGCTGCTG	0	0	0	15	0	0	0	0	0	0	0	0	0	0	0	0	0	0	0	0	0	0	0	0	0	0	0	0	0	0	0	0	0	0	0	0	0	0	0	0	0	0	0	0	0	0	0	0
Os02g04680	GATCACAATGCCCGCAG	0	0	0	0	0	0	0	0	20	0	13	0	0	0	0	0	0	0	0	0	0	0	0	0	0	0	0	0	0	0	0	0	0	0	0	0	0	0	0	0	0	0	0	0	0	0	0	0
Os02g04680	GATCAGTTCGGTGACAA	0	0	0	0	0	0	0	0	0	0	0	0	0	0	0	0	0	0	0	0	0	0	0	0	0	0	0	0	0	5	0	0	0	0	0	0	0	0	0	0	0	0	0	0	0	0	0	0
Os02g04680	GATCAGCAGGCGCAGTT	0	0	0	0	0	0	0	0	0	0	0	0	0	0	0	0	0	0	0	0	0	0	0	0	0	0	0	0	0	0	0	0	0	0	0	0	0	0	0	0	0	0	0	0	0	0	0	3
Os02g04680	GATCATCTCCAGCTCCC	0	0	0	0	0	7	0	0	0	0	0	0	0	0	0	0	0	0	0	0	0	0	0	0	0	0	0	0	0	0	0	0	0	0	0	7	0	0	0	0	0	10	0	0	35	0	0	0
Os02g04680	GATCTTCGTCGTCGTCG	0	0	0	0	0	0	0	0	0	0	4	0	0	0	0	0	0	0	0	0	0	0	0	0	0	0	0	0	0	0	0	0	0	0	0	0	0	0	0	0	0	0	0	0	0	0	0	0
Os02g04680	GATCAGATGAACTGACG	0	2	0	0	0	29	26	4	4	0	8	3	8	0	0	16	0	0	0	0	0	0	0	24	0	115	25	13	0	0	0	0	0	0	0	0	0	0	0	0	1	0	0	7	0	0	0	0
Os02g04680	GATCATAGTGGGAGTTG	0	0	0	0	0	0	0	0	0	0	0	0	28	0	0	0	0	0	0	0	0	0	0	0	0	0	0	0	0	0	0	0	0	0	0	0	0	0	0	0	0	0	0	0	0	0	0	0
Os02g04680	GATCTGGTTGTGTTGTA	0	3	0	0	2	28	27	23	38	3	21	1	28	18	17	7	0	30	2	32	0	0	51	58	0	56	24	56	7	39	9	61	45	3	17	0	0	0	0	4	68	0	0	0	0	7	0	0
Os02g04680	GATCAATTCAAGTTCAA	0	0	0	0	0	0	0	0	0	0	0	0	0	0	0	0	0	0	5	0	0	0	0	0	0	0	0	0	0	0	0	0	0	0	0	0	0	0	0	0	0	0	0	0	0	0	0	0
Os02g04680	GATCATGGTTTCAGATT	0	0	0	0	0	5	0	0	0	0	0	0	0	0	0	0	0	0	0	0	0	0	0	0	0	0	0	0	0	7	0	0	0	0	0	14	0	3	0	0	0	0	0	0	16	2	0	0
Os02g04680	GATCTGGCGATGGCGGC	0	0	0	0	0	0	0	0	0	0	0	0	0	0	0	0	0	0	0	0	0	0	0	0	0	0	0	0	0	0	0	0	10	0	0	0	0	0	0	0	0	0	0	0	0	0	0	0
Os02g04680	GATCTGTAACTGGCATG	0	0	0	0	0	0	0	0	0	0	0	0	0	0	0	0	0	0	0	0	0	0	0	0	0	0	0	0	0	0	0	0	0	0	0	0	0	0	0	0	0	0	0	0	12	0	0	0
Os02g04680	GATCCCAGCTGCTGCTG	0	0	0	15	0	0	0	0	0	0	0	0	0	0	0	0	0	0	0	0	0	0	0	0	0	0	0	0	0	0	0	0	0	0	0	0	0	0	0	0	0	0	0	0	0	0	0	0
Os02g04680	GATCACAATGCCCGCAG	0	0	0	0	0	0	0	0	20	0	13	0	0	0	0	0	0	0	0	0	0	0	0	0	0	0	0	0	0	0	0	0	0	0	0	0	0	0	0	0	0	0	0	0	0	0	0	0
Os02g04680	GATCAGTTCGGTGACAA	0	0	0	0	0	0	0	0	0	0	0	0	0	0	0	0	0	0	0	0	0	0	0	0	0	0	0	0	0	5	0	0	0	0	0	0	0	0	0	0	0	0	0	0	0	0	0	0
Os02g04680	GATCAGCAGGCGCAGTT	0	0	0	0	0	0	0	0	0	0	0	0	0	0	0	0	0	0	0	0	0	0	0	0	0	0	0	0	0	0	0	0	0	0	0	0	0	0	0	0	0	0	0	0	0	0	0	3
Os02g04680	GATCATCTCCAGCTCCC	0	0	0	0	0	7	0	0	0	0	0	0	0	0	0	0	0	0	0	0	0	0	0	0	0	0	0	0	0	0	0	0	0	0	0	7	0	0	0	0	0	10	0	0	35	0	0	0
Os02g04680	GATCTTCGTCGTCGTCG	0	0	0	0	0	0	0	0	0	0	4	0	0	0	0	0	0	0	0	0	0	0	0	0	0	0	0	0	0	0	0	0	0	0	0	0	0	0	0	0	0	0	0	0	0	0	0	0
Os02g04680	GATCAGATGAACTGACG	0	2	0	0	0	29	26	4	4	0	8	3	8	0	0	16	0	0	0	0	0	0	0	24	0	115	25	13	0	0	0	0	0	0	0	0	0	0	0	0	1	0	0	7	0	0	0	0
Os02g04680	GATCATAGTGGGAGTTG	0	0	0	0	0	0	0	0	0	0	0	0	28	0	0	0	0	0	0	0	0	0	0	0	0	0	0	0	0	0	0	0	0	0	0	0	0	0	0	0	0	0	0	0	0	0	0	0
Os02g04680	GATCTGGTTGTGTTGTA	0	3	0	0	2	28	27	23	38	3	21	1	28	18	17	7	0	30	2	32	0	0	51	58	0	56	24	56	7	39	9	61	45	3	17	0	0	0	0	4	68	0	0	0	0	7	0	0
Os02g04680	GATCAATTCAAGTTCAA	0	0	0	0	0	0	0	0	0	0	0	0	0	0	0	0	0	0	5	0	0	0	0	0	0	0	0	0	0	0	0	0	0	0	0	0	0	0	0	0	0	0	0	0	0	0	0	0
Os02g04680	GATCATGGTTTCAGATT	0	0	0	0	0	5	0	0	0	0	0	0	0	0	0	0	0	0	0	0	0	0	0	0	0	0	0	0	0	7	0	0	0	0	0	14	0	3	0	0	0	0	0	0	16	2	0	0
Os06g45310	GATCGTCCAAGACTTGC	23	0	2	23	5	0	68	43	28	0	64	8	74	36	0	0	0	0	26	4	10	47	5	0	28	0	0	0	0	0	0	0	0	37	0	11	0	19	0	65	3	4	54	47	28	9	18	0
Os06g45310	GATCACCAGCACGGTCG	0	0	0	0	0	0	0	0	5	0	0	0	0	1	0	0	0	0	0	11	0	0	0	0	0	0	0	0	0	0	0	0	0	0	0	0	0	0	0	0	0	0	0	0	0	0	0	0
Os06g45310	GATCGGAGTCGGAGGAG	0	0	0	0	0	0	0	0	0	0	0	0	0	0	0	0	0	0	0	6	0	0	0	0	0	0	0	0	0	0	0	0	0	0	0	0	0	0	0	0	0	0	0	0	0	0	0	0
Os06g45310	GATCGTCCAAGACTTGCCCC	12	26	0	33	4	6	18	7	33	0	40	8	96	6	0	0	0	0	0	0	0	42	11	17	59	8	0	0	0	0	0	0	0	48	17	3	0	14	0	84	0	10	40	61	30	10	16	0
Os06g45310	GATCACCAGCACGGTCGCTG	0	0	0	0	0	0	0	0	0	0	0	0	0	0	0	0	0	0	0	0	0	0	0	0	0	0	0	0	0	0	0	0	0	0	0	0	0	0	0	0	0	0	0	0	0	0	0	0
Os07g32170	GATCACACTGCCAGTTA	0	0	0	0	29	0	0	0	0	3	0	0	0	0	0	0	0	0	0	0	0	0	0	0	0	0	0	0	0	0	0	0	0	0	0	0	0	0	0	0	0	0	0	0	0	0	0	0
Os07g32170	GATCATCTCCCTCTACT	0	0	2	0	107	0	0	0	3	8	41	0	25	172	0	0	0	0	0	15	0	0	27	31	0	2	38	5	0	13	0	13	3	3	0	0	0	39	0	0	0	0	2	4	0	0	0	21
Os07g32170	GATCGATGTAGACATGT	0	0	0	0	0	0	0	0	0	0	0	0	0	0	0	22	0	0	0	0	0	0	0	0	0	0	0	0	0	0	0	0	0	0	0	0	0	0	0	0	0	0	0	0	0	0	0	0
Os07g32170	GATCCACCATCAAGACG	0	0	0	0	0	0	0	0	0	0	25	0	0	0	0	0	0	0	0	0	0	0	3	0	0	0	0	0	0	0	0	0	0	0	0	0	0	0	0	0	0	0	0	0	0	0	0	0
Os07g32170	GATCACACTGCCAGTTAATC	0	0	0	0	36	0	0	0	0	4	0	0	0	0	0	0	0	0	0	0	0	0	0	0	0	0	0	0	0	0	0	0	0	0	0	0	0	0	0	0	0	0	0	0	0	0	0	0
Os07g32170	GATCATCTCCCTCTACTGCT	0	0	2	0	204	0	0	0	4	11	49	0	30	215	0	0	0	0	0	14	0	0	36	35	0	3	49	6	0	17	0	18	4	4	0	0	0	53	0	0	0	0	0	0	0	0	0	23
Os07g32170	GATCCACCATCAAGACGAAA	0	0	0	0	0	0	0	0	0	0	30	0	0	0	0	0	0	0	0	0	0	0	4	0	0	0	0	0	0	0	0	0	0	0	0	0	0	0	0	0	0	0	0	0	0	0	0	0
Os11g30370	GATCCTTCCCAAGCAAT	122	70	8	0	22	0	25	3	13	25	49	0	0	0	28	0	164	0	108	2	5	0	0	34	19	4	0	14	16	0	0	4	24	5	39	71	0	31	2	0	17	0	0	0	77	0	0	14
Os11g30370	GATCAGTTGCCGGTGAC	0	0	0	0	0	0	0	0	0	0	0	0	0	0	0	0	5	0	0	0	0	0	0	0	0	0	0	0	0	19	0	0	0	0	0	0	0	0	0	0	0	0	0	0	0	0	0	0
Os11g30370	GATCCTTCCCAAGCAATGCC	241	80	0	0	78	0	38	4	0	16	63	0	0	1	26	0	185	6	167	9	4	0	0	37	4	0	0	15	0	0	0	6	19	0	15	60	0	0	0	0	14	0	0	0	62	0	0	5
Os11g30370	GATCAGTTGCCGGTGACCAT	0	0	0	0	0	0	0	0	0	0	0	0	0	0	0	0	6	0	0	0	0	0	0	0	0	0	0	0	0	22	0	0	0	0	0	0	0	0	0	0	0	0	0	0	0	0	0	0
Os09g32944	GATCGCCCTCATGGAGG	0	0	0	0	0	0	0	0	0	0	0	0	0	0	0	0	0	0	0	0	0	0	5	0	0	0	0	0	0	0	0	0	0	0	0	0	0	0	0	0	0	0	0	0	0	0	0	0
Os09g32944	GATCTCGGTGTGCCAGA	0	1	0	0	57	0	0	0	0	0	0	0	0	38	0	0	0	0	0	0	2	0	0	0	0	0	0	0	0	0	0	0	0	0	0	0	0	0	0	0	0	0	0	0	0	0	0	0
Os09g32944	GATCTCTTCTTGTGGTG	0	22	0	0	2	0	0	0	0	0	59	0	1	23	2	4	13	13	1	1	0	2	0	0	0	0	2	0	0	8	0	2	1	0	0	0	0	0	7	0	0	0	58	7	0	2	0	0
Os09g32944	GATCGCCCTCATGGAGGAAC	0	0	0	0	0	0	0	0	0	0	0	0	0	0	0	0	0	0	0	0	0	0	7	0	0	0	0	0	0	0	0	0	0	0	0	0	0	0	0	0	0	0	0	0	0	0	0	0
Os09g32944	GATCTCGGTGTGCCAGACCA	0	1	0	0	68	0	0	0	0	0	0	0	0	43	0	0	0	0	0	0	0	0	0	0	0	0	0	0	0	0	0	0	0	0	0	0	0	0	0	0	0	0	0	0	0	0	0	0
Os09g32944	GATCTCTTCTTGTGGTGCTT	0	29	0	0	3	0	0	0	0	0	70	0	1	29	3	7	19	15	1	0	0	0	0	0	0	0	0	0	0	4	0	0	2	0	0	0	0	0	0	0	0	0	97	0	0	0	0	0
Os01g69830	GATCTTTTTTTCGCCAT	0	0	0	0	0	0	0	0	0	0	0	0	0	8	0	0	0	0	0	2	0	0	0	0	0	0	0	0	0	0	0	0	0	0	0	0	0	0	0	0	0	9	0	0	0	0	0	0
Os01g69830	GATCAAACCGAACGGGG	0	0	0	0	0	0	0	0	0	0	0	0	0	0	0	0	0	0	0	0	0	0	0	0	0	0	0	0	0	0	0	0	0	0	0	0	0	0	0	0	0	0	0	0	0	0	0	0
Os01g69830	GATCTTCTCGACGGCGG	0	0	0	0	0	0	0	0	0	0	0	0	0	0	0	0	0	0	12	0	0	0	0	0	0	0	0	0	0	0	0	0	0	0	0	0	0	0	0	0	0	0	0	0	0	0	0	0
Os01g69830	GATCGGCGCTGACATGG	0	0	0	0	0	0	4	0	0	0	0	0	0	0	0	5	1	0	0	0	0	0	0	0	0	0	0	0	0	0	0	0	0	0	0	0	0	0	0	0	0	0	0	0	0	0	0	0
Os01g69830	GATCAGATGCTAGGGAG	20	14	4	0	135	0	0	5	0	12	50	0	13	62	0	1	55	0	89	59	9	0	0	4	0	12	11	0	0	133	0	12	7	5	15	1	26	47	6	51	54	0	34	71	2	40	75	19
Os01g69830	GATCTTTTTTTCGCCATGGA	0	0	0	0	0	0	0	0	0	0	0	0	0	10	0	0	0	0	0	0	0	0	0	0	0	0	0	0	0	0	0	0	0	0	0	0	0	0	0	0	0	0	0	0	0	0	0	0
Os01g69830	GATCAAACCGAACGGGGATG	0	0	0	0	0	0	0	0	0	0	0	0	0	0	0	0	0	0	0	0	0	0	0	0	0	0	0	0	0	0	0	0	0	0	0	0	0	0	0	0	0	0	0	0	0	0	0	0
Os01g69830	GATCGGCGCTGACATGGTGG	0	0	0	0	0	0	6	0	0	0	0	0	0	0	0	6	2	0	0	0	0	0	0	0	0	0	0	0	0	0	0	0	0	0	0	0	0	0	0	0	0	0	0	0	0	0	0	0
Os01g69830	GATCAGATGCTAGGGAGATG	5	16	4	0	99	0	0	5	0	12	57	0	16	64	0	0	38	0	106	63	8	0	0	6	0	14	12	0	0	151	0	15	8	0	19	2	31	58	3	59	62	0	38	85	0	38	88	22
Os09g33820	GATCTGTCAGAAGTGTG	36	67	64	51	0	101	66	0	7	17	28	19	1	2	25	12	19	218	9	68	48	29	0	45	15	81	0	50	0	31	2	30	30	39	102	182	319	391	569	93	56	380	365	233	150	28	51	482
Os09g33820	GATCTGTCAGAAGTGTG	36	67	64	51	0	101	66	0	7	17	28	19	1	2	25	12	19	218	9	68	48	29	0	45	15	81	0	50	0	31	2	30	30	39	102	182	319	391	569	93	56	380	365	233	150	28	51	482
Os09g03670	GATCAAGGAGGCCGACT	0	0	2	0	0	0	0	0	0	0	0	0	0	0	0	0	0	0	0	0	0	2	0	0	0	0	0	0	0	0	0	0	0	0	0	0	0	0	0	0	0	0	0	0	0	0	0	0
[truncated: 22 more columns]
